# Supplementary material for: Time-Out with Young Children: A Parent-Child Interaction Therapy (PCIT) Practitioner Review
Source: Int J Environ Res Public Health. 2021 Dec 23;19(1):145. doi: 10.3390/ijerph19010145 (PMC8750921; doi:10.3390/ijerph19010145)
Supplement: Supplementary file 1 [file ijerph-19-00145-s001.zip]

Archive with 1 entries (1 files):
- ijerph-1495114-supplementary.pdf
